# Supplementary material for: Protective Role of a Donepezil-Huprine Hybrid against the β-Amyloid (1-42) Effect on Human Erythrocytes
Source: Int J Mol Sci. 2021 Sep 3;22(17):9563. doi: 10.3390/ijms22179563 (PMC8431064; doi:10.3390/ijms22179563)
Supplement: Supplementary file 1 [file ijms-22-09563-s001.zip]

Archive with 1 entries (1 files):
- ijms-1349294-supplementary.pdf
